# Supplementary material for: A simple guide to de novo transcriptome assembly and annotation
Source: Brief Bioinform. 2022 Jan 24;23(2):bbab563. doi: 10.1093/bib/bbab563 (PMC8921630; doi:10.1093/bib/bbab563)
Supplement: table_s1_bbab563 [file table_s1_bbab563.zip]

Archive with 1 entries (1 files):
- table_s1_bbab563.csv
